# Supplementary material for: Motives relate to cooperation in social dilemmas but have an inconsistent association with leadership evaluation
Source: Sci Rep. 2019 Jul 12;9:10118. doi: 10.1038/s41598-019-45931-4 (PMC6626160; doi:10.1038/s41598-019-45931-4)
Supplement: Supplementary file 2 — Dataset 1 (laboratory study) [file 41598_2019_45931_MOESM2_ESM.xlsx]

## Sheet: Laboratory Study - Reliabilitie
Reliabilities, descriptive statistics, and intercorrelations of all variables used the laboratory study (Settlers of Catan)
Variable					Reliability						Range									Main outcomes								Affiliation and power motives					Control variables (identical in both studies)										Additional control variables
					Items		Rater		Time		Possible values			Actual values																													Implicit motives
		n	Items		α		ICC		ICC		Min	Max		Min	Max		Mean	s.d.		1.1	1.1.1	1.1.2	1.2	1.3	1.3.1	1.3.2		2.1	2.2	2.3	2.4		3.1	3.2	3.3	3.4	3.5	3.6	3.7	3.8	3.9		4.1	4.2	4.3	4.4	4.5	4.6	4.7
Main outcomes
1.1	Encouragement of cooperation (aggregate)	201					0.73							-4.74058	3.43511		4.18068e-16	1.16716		1	0.619389	-0.617303	-0.285822	0.273	0.151245	0.301028		0.292716	-0.0308077	0.1276	-0.164149		-0.030619	0.111167	0.0230313	0.129851	0.117057	0.105204	0.255279	0.19589	0.0751706		-0.00859849	-0.0550109	0.0882794	0.00141169	-0.042007	0.0689378	-0.115787
1.1.1	Statements encouraging cooperation	201					0.78				0			0	38.5		4.77612	5.87534		0.619389	1	0.235294	0.0703892	0.301	0.247562	0.421251		0.116934	-0.161846	0.18852	-0.0388013		0.110792	-0.000583776	0.252624	0.0426887	0.085307	-0.0202608	0.068814	-0.0544921	-0.00435977		-0.0789307	-0.0304847	0.0404021	0.026723	-0.15535	-0.0133025	-0.161577
1.1.2	Statements encouraging selfishness	201					0.79				0			0	18.5		1.64179	2.57751		-0.617303	0.235294	1	0.424381	-0.0402278	0.0608396	0.0494632		-0.2452	-0.124045	0.0309461	0.164332		0.14893	-0.138209	0.224639	-0.117976	-0.0594302	-0.150545	-0.247074	-0.297116	-0.0974291		-0.0684509	0.0375544	-0.0688022	0.0250312	-0.103671	-0.0986745	-0.018572
1.2	Oil spills	201									0	3		0	3		0.223881	0.533504		-0.285822	0.0703892	0.424381	1	-0.135983	-0.0579484	-0.113313		-0.271043	-0.0222845	0.0114604	0.269233		0.113513	-0.106753	0.0930526	-0.129543	-0.1853	-0.294474	-0.277955	-0.319069	-0.0841057		-0.142561	0.193282	0.0095167	-0.121472	-0.00832014	-0.0652773	0.00487074
1.3	Transformational leadership (partial correlation)	582					0.132742		0.694249		-4	4		-1.55556	1.16667		-0.0919016	0.374191		0.273	0.301	-0.0402278	-0.135983	1	—	1		0.242	-0.130648	0.0942091	-0.136767		0.0706223	-0.114295	0.00178187	0.0464976	0.206	-0.0500664	0.17	-0.0102109	-0.022423		0.074043	-0.068457	0.0735218	0.16	-0.106968	-0.0344016	-0.089198
1.3.1	Transformational leadership (baseline)	582	6		0.824		0.200841				1	5		1.77778	4.22222		3.22056	0.446165		0.151245	0.247562	0.0608396	-0.0579484	—	1	0.694249		-0.0687593	-0.108976	-0.00663038	-0.102467		0.0737007	-0.138293	0.186697	0.0967202	0.0187268	0.0329634	0.0785526	0.00754749	-0.0101882		-0.0226257	0.00357181	-0.171402	0.0116175	-0.0275308	-0.0892834	-0.0118017
1.3.2	Transformational leadership (at the end)	582	6		0.867		0.243802				1	5		1.72222	4.72222		3.12866	0.501844		0.301028	0.421251	0.0494632	-0.113313	1	0.694249	1		0.12565	-0.161773	0.0935714	-0.159981		0.105914	-0.154881	0.181491	0.081886	0.148562	-0.00417347	0.162852	-0.0160609	-0.0292205		0.0250589	-0.0401047	-0.101356	0.125175	-0.0958831	-0.0602915	-0.078855
Affiliation and power motives
2.1	Functional affiliation motive	201	4		0.438				0.55		1	6		3	6		4.53234	0.64678		0.292716	0.116934	-0.2452	-0.271043	0.242	-0.0687593	0.12565		1	0.120323	0.232172	-0.153959		-0.115475	0.106727	-0.0526464	0.0908431	0.326847	0.142556	0.231157	0.307302	-0.15881		0.150647	-0.0937264	0.13442	0.130848	-0.0390867	-0.0185805	-0.0301751
2.2	Dysfunctional affiliation motive	201	4		0.682				0.81		1	6		1	5.25		2.91418	0.899186		-0.0308077	-0.161846	-0.124045	-0.0222845	-0.130648	-0.108976	-0.161773		0.120323	1	-0.473343	0.0882953		-0.37095	0.36174	-0.348939	-0.0444991	0.0565878	-0.176462	-0.103807	0.0453814	-0.161498		-0.0323659	0.0549349	0.166791	0.00160747	0.0276925	0.0252588	-0.0515015
2.3	Functional power motive	201	4		0.649				0.79		1	6		1	6		4.46766	0.781152		0.1276	0.18852	0.0309461	0.0114604	0.0942091	-0.00663038	0.0935714		0.232172	-0.473343	1	0.162665		0.52578	-0.280265	0.274622	0.09825	-0.00858621	0.0746319	0.0240425	-0.0724159	0.0689763		-0.00342958	-0.0442111	-0.115944	0.0574458	-0.0905412	-0.0474841	-0.0507422
2.4	Dysfunctional power motive	201	4		0.707				0.86		1	6		1	6		2.86816	0.954938		-0.164149	-0.0388013	0.164332	0.269233	-0.136767	-0.102467	-0.159981		-0.153959	0.0882953	0.162665	1		0.377289	-0.0510815	0.0423224	-0.204832	-0.387003	-0.183256	-0.435165	-0.239496	-0.218428		-0.230699	0.156478	0.0799985	-0.254279	0.0138154	-0.048187	0.118714
Control variables (identical in both studies)
3.1	Motivation to lead	201	9		0.901						1	6		1	6		3.83085	0.839464		-0.030619	0.110792	0.14893	0.113513	0.0706223	0.0737007	0.105914		-0.115475	-0.37095	0.52578	0.377289		1	-0.344413	0.405664	-0.0289566	-0.153326	0.0883021	-0.111843	-0.1944	0.0250282		-0.114209	0.0265712	-0.0985327	-0.0694836	-0.0487429	-0.0963582	-0.00409084
3.2	Neuroticism	201	2		0.648						1	6		1	6		3.28607	1.04236		0.111167	-0.000583776	-0.138209	-0.106753	-0.114295	-0.138293	-0.154881		0.106727	0.36174	-0.280265	-0.0510815		-0.344413	1	-0.306848	-0.123073	0.0313981	0.00847576	0.0094583	0.32102	-0.0478112		0.00111897	0.0382878	0.158764	-0.0243131	-0.0608599	-0.0102956	0.000158916
3.3	Extraversion	201	2		0.832						1	6		1	6		4.06965	1.09436		0.0230313	0.252624	0.224639	0.0930526	0.00178187	0.186697	0.181491		-0.0526464	-0.348939	0.274622	0.0423224		0.405664	-0.306848	1	-0.0212368	0.112327	0.213065	0.00817329	0.0120891	0.00208858		0.0164643	-0.0741229	-0.113438	-0.00721893	-0.0711147	-0.0186766	0.0275894
3.4	Openness	201	2		0.419						1	6		1.5	6		4.37313	1.07008		0.129851	0.0426887	-0.117976	-0.129543	0.0464976	0.0967202	0.081886		0.0908431	-0.0444991	0.09825	-0.204832		-0.0289566	-0.123073	-0.0212368	1	0.103272	0.0877804	0.153073	0.131172	0.0414936		0.0969965	-0.0427445	-0.114118	0.00582786	-0.0066347	-0.0424036	-0.00710155
3.5	Agreeableness	201	2		0.252						1	6		1	6		3.85572	0.885483		0.117057	0.085307	-0.0594302	-0.1853	0.206	0.0187268	0.148562		0.326847	0.0565878	-0.00858621	-0.387003		-0.153326	0.0313981	0.112327	0.103272	1	0.13822	0.262111	0.218169	0.0693809		0.187903	-0.203339	0.103364	0.159706	-0.0199483	-0.00371552	-0.0572722
3.6	Conscientiousness	201	2		0.599						1	6		1.5	6		3.97512	0.950988		0.105204	-0.0202608	-0.150545	-0.294474	-0.0500664	0.0329634	-0.00417347		0.142556	-0.176462	0.0746319	-0.183256		0.0883021	0.00847576	0.213065	0.0877804	0.13822	1	0.173034	0.294441	0.0481942		0.19463	-0.0905269	-0.000937319	0.0758927	-0.00890966	-0.00321988	0.012837
3.7	Fairness	201	3		0.477						1	6		1	6		3.91874	1.10178		0.255279	0.068814	-0.247074	-0.277955	0.17	0.0785526	0.162852		0.231157	-0.103807	0.0240425	-0.435165		-0.111843	0.0094583	0.00817329	0.153073	0.262111	0.173034	1	0.320324	0.006457		0.107063	-0.143038	-0.103197	0.162805	-0.0868208	0.0297352	-0.169167
3.8	Gender	201															0.512438	0.501093		0.19589	-0.0544921	-0.297116	-0.319069	-0.0102109	0.00754749	-0.0160609		0.307302	0.0453814	-0.0724159	-0.239496		-0.1944	0.32102	0.0120891	0.131172	0.218169	0.294441	0.320324	1	-0.0386217		0.218683	-0.0287239	0.0382388	-0.0247999	-0.011657	0.0725065	0.0511965
3.9	Age	201												17	55		24.2338	5.96406		0.0751706	-0.00435977	-0.0974291	-0.0841057	-0.022423	-0.0101882	-0.0292205		-0.15881	-0.161498	0.0689763	-0.218428		0.0250282	-0.0478112	0.00208858	0.0414936	0.0693809	0.0481942	0.006457	-0.0386217	1		0.0066547	-0.0527675	-0.0993809	-0.059927	0.0136055	0.251804	-0.0175221
Additional control variables
Implicit motives
4.1	Implicit need for affiliation	201												-1.33318	1.52918		-0.000300422	0.498706		-0.00859849	-0.0789307	-0.0684509	-0.142561	0.074043	-0.0226257	0.0250589		0.150647	-0.0323659	-0.00342958	-0.230699		-0.114209	0.00111897	0.0164643	0.0969965	0.187903	0.19463	0.107063	0.218683	0.0066547		1	-0.102909	-0.000178366	0.321222	-0.117695	-0.130948	-0.180904
4.2	Implicit need for power	201												-1.46265	2.09728		0.00660434	0.641198		-0.0550109	-0.0304847	0.0375544	0.193282	-0.068457	0.00357181	-0.0401047		-0.0937264	0.0549349	-0.0442111	0.156478		0.0265712	0.0382878	-0.0741229	-0.0427445	-0.203339	-0.0905269	-0.143038	-0.0287239	-0.0527675		-0.102909	1	0.101792	-0.106417	-0.1231	-0.19279	-0.132612
4.3	Activity inhibition	201												-1.03804	1.60238		4.16334e-17	0.504969		0.0882794	0.0404021	-0.0688022	0.0095167	0.0735218	-0.171402	-0.101356		0.13442	0.166791	-0.115944	0.0799985		-0.0985327	0.158764	-0.113438	-0.114118	0.103364	-0.000937319	-0.103197	0.0382388	-0.0993809		-0.000178366	0.101792	1	-0.110116	0.203296	-0.0863296	0.140414
4.4	Affiliation × power	201												-1.90732	2.54734		-0.0327454	0.378155		0.00141169	0.026723	0.0250312	-0.121472	0.16	0.0116175	0.125175		0.130848	0.00160747	0.0574458	-0.254279		-0.0694836	-0.0243131	-0.00721893	0.00582786	0.159706	0.0758927	0.162805	-0.0247999	-0.059927		0.321222	-0.106417	-0.110116	1	-0.192765	-0.142695	-0.385782
4.5	Affiliation × activity inhibition	201												-1.56281	1.06491		-4.46946e-05	0.266397		-0.042007	-0.15535	-0.103671	-0.00832014	-0.106968	-0.0275308	-0.0958831		-0.0390867	0.0276925	-0.0905412	0.0138154		-0.0487429	-0.0608599	-0.0711147	-0.0066347	-0.0199483	-0.00890966	-0.0868208	-0.011657	0.0136055		-0.117695	-0.1231	0.203296	-0.192765	1	0.178071	0.4819
4.6	Power × activity inhibition	201												-1.18304	1.03423		0.0327948	0.321838		0.0689378	-0.0133025	-0.0986745	-0.0652773	-0.0344016	-0.0892834	-0.0602915		-0.0185805	0.0252588	-0.0474841	-0.048187		-0.0963582	-0.0102956	-0.0186766	-0.0424036	-0.00371552	-0.00321988	0.0297352	0.0725065	0.251804		-0.130948	-0.19279	-0.0863296	-0.142695	0.178071	1	0.197263
4.7	Affiliation × power × activity inhibition	201												-1.76231	0.424973		-0.0209227	0.215299		-0.115787	-0.161577	-0.018572	0.00487074	-0.089198	-0.0118017	-0.078855		-0.0301751	-0.0515015	-0.0507422	0.118714		-0.00409084	0.000158916	0.0275894	-0.00710155	-0.0572722	0.012837	-0.169167	0.0511965	-0.0175221		-0.180904	-0.132612	0.140414	-0.385782	0.4819	0.197263	1
Established predictors
5.1	Achievement motive	201	4		0.823						1	6		1.75	6		4.33209	0.932793		0.123391	0.0296114	-0.123083	-0.165217	0.0033355	0.0766679	0.0823557		0.0732741	-0.166297	0.163631	0.104828		0.306048	0.0490066	0.0592702	0.0280178	0.0128975	0.511008	0.0774721	0.139541	0.00754219		0.0437602	-0.0154968	-0.0352725	0.0227969	0.0471894	0.0248048	-0.0139203
5.2	Reasoning ability	201	6		0.601						0	6		0	6		4.60199	1.36411		0.0181559	0.0282468	0.00582913	-0.000615261	0.141108	0.111414	0.187171		0.205927	-0.0228914	0.114553	-0.0260903		-0.065879	-0.0795226	-0.108612	0.097111	-0.0146631	-0.142571	-0.0271716	-0.263369	-0.0161595		-0.0645069	-0.0949232	-0.0261795	0.070992	-0.0469937	0.0475294	-0.0329232
Method specific variables
6.1	Group size	201									3	4		3	4		3.89552	0.306643		-0.0114419	0.168477	0.182994	0.143693	0.168	-0.068274	0.058005		0.0549362	0.00811959	0.084975	-0.00458733		0.0756015	-0.156314	0.0888421	-0.0253583	-0.000549683	-0.0603948	0.0142103	-0.0728509	0.021627		0.0438413	0.0492751	0.0422435	0.0472828	-0.0824255	-0.0261101	-0.0184317
6.2	Experience with Settlers of Catan	181	4		0.982						1	6		1	6		2.91436	1.90893		0.0506136	0.311524	0.259242	0.178669	0.287	0.0529556	0.240959		0.154987	-0.0465923	0.0514551	-0.073641		-0.017571	-0.0548375	0.0531746	0.0172422	0.104129	-0.223217	0.028338	-0.180217	-0.0661839		-0.0843725	-0.164125	0.0221579	0.128775	0.0376668	-0.0699645	0.0191147
6.3	Victory points (individual)	201									0			2	11		5.60697	2.03709		0.105961	0.371122	0.24072	0.279199	0.178	0.0269384	0.159351		0.0580802	-0.0171419	0.132583	0.0895353		0.120116	-0.0963101	0.0717765	0.0504107	-0.0260504	-0.113473	-0.114549	-0.26704	-0.0158557		-0.132597	0.0832947	-0.061781	0.00516937	-0.104941	-0.0843606	0.0226152
6.4	Victory points (group mean)	201									0			2.66667	9		5.60697	1.19101		0.280178	0.428655	0.0826945	0.0978628	0.148	0.0122279	0.0976929		0.0383535	-0.0801899	0.0890531	0.0545004		0.0888029	-0.0878694	0.138111	0.0281918	0.0354488	-0.00959492	-0.0930461	-0.0392429	-0.00242426		-0.064061	-0.00225075	0.0657506	-0.00811679	-0.121594	-0.0313954	0.00622006
6.5	Expected payoff	201									0			0	4.875		1.13433	1.01056		0.229135	0.460818	0.178115	0.246506	0.234	-0.0210663	0.163686		0.0639219	-0.0181439	0.154773	0.107819		0.155766	-0.0833385	0.105844	0.0247	-0.0294531	-0.125707	-0.131603	-0.199148	0.0119764		-0.0981383	0.0509301	-0.0214764	-0.0560908	-0.144366	-0.0471684	-0.0112421
Mediating and moderating variables (Fig. 4)
7.1	Assumed leadership role (partial correlation)	582					0.350469		0.561429		-5	5		-2.66667	2.5		-0.184494	0.895432		0.0991724	0.297	0.184	0.185	0.503	0.222	0.505		0.0603416	-0.0497941	-0.00447563	0.0152934		0.0975906	-0.25	0.0987506	0.101682	0.115306	-0.0845055	0.00980963	-0.254	-0.123004		-0.0667696	0.0424731	-0.0343246	0.0829618	0.0443328	-0.0950354	0.0650999
7.1.1	Assumed leadership role (baseline)	582	2		0.91		0.499455				1	6		1	5.83333		3.74502	0.996196		-0.0247008	0.221615	0.252657	0.131463	-0.0034764	0.588466	0.432709		-0.135875	-0.130954	0.107817	0.118113		0.189207	-0.131039	0.210144	-0.0717326	-0.0936346	-0.055328	-0.0807231	-0.211887	-0.0319927		-0.114209	-0.00950041	-0.158466	-0.0557946	-0.0710421	0.0228732	-0.0607623
7.1.2	Assumed leadership role (at the end)	582	2		0.875		0.438484				1	6		1.16667	5.83333		3.56053	0.908867		0.0939224	0.361907	0.246389	0.183303	0.443	0.470199	0.629665		0.00710841	-0.114828	0.0985798	0.0600093		0.171801	-0.247294	0.197448	0.0338549	0.0417112	-0.0941818	-0.0171165	-0.316384	-0.10409		-0.107958	0.0355629	-0.142512	0.0470711	0.0029417	-0.037442	0.0109883
7.2	Awareness of gender-based discrimination	201	3		0.663						1	6		1.66667	6		3.72637	0.872274		0.161969	0.107739	-0.0925514	-0.211519	0.067728	-0.0549413	-0.0122414		0.222557	-0.00140341	0.0260848	-0.085545		0.00576766	0.0416135	-0.0270755	0.123325	0.126651	0.0349509	0.124155	0.162256	-0.0331321		0.0786797	-0.132787	6.97604e-05	0.0493927	-0.0755368	0.00701937	-0.0278933
Others’ beliefs about ratings from others (Supplementary Information section S7, Extended Data Fig. 4)
7.3	Assumed leadership role (partial correlation)	582					0.358489		0.576705		-5	6		-2.33333	2.33333		-0.113599	0.885032		0.0884363	0.329	0.231	0.104749	0.531	0.17	0.494		0.0397686	-0.0420588	-0.0438325	0.018352		0.0371789	-0.174	0.0271587	0.0425423	0.0664705	-0.134267	0.0336829	-0.201	-0.156647		-0.0902709	0.02152	0.018363	0.115255	0.0135693	-0.0716657	0.042871
7.3.1	Assumed leadership role (baseline)	582	1				0.492804				1	6		1.33333	6		3.78939	1.00933		-0.035738	0.150744	0.195302	0.103478	-0.0256566	0.610964	0.434672		-0.115252	-0.169222	0.13057	0.0490761		0.220998	-0.189179	0.21101	-0.0059594	-0.0770602	0.0227303	-0.0406952	-0.202399	0.0388159		-0.103184	-0.0150484	-0.181018	-0.0322603	-0.0686599	0.0643944	-0.0308957
7.3.2	Assumed leadership role (at the end)	582	1				0.440854				1	6		1.66667	5.66667		3.67579	0.903573		0.0613131	0.355124	0.279962	0.134038	0.451	0.446587	0.623715		-0.0115582	-0.131343	0.0815894	0.0414807		0.160248	-0.235041	0.163689	0.005943	0.00165299	-0.0899257	-0.000925911	-0.297493	-0.0982829		-0.117354	0.0153986	-0.125452	0.0793	-0.0292465	0.00869789	0.00808752
7.4	Good leader (partial correlation)	582					0.251548		0.592798		-5	5		-2	1.5		-0.115257	0.701672		0.209	0.386	0.138029	-0.0556641	0.627	0.28	0.621		0.0815403	-0.0157098	-0.102929	-0.0564653		0.00162436	-0.106494	0.0610347	0.0335577	0.106175	-0.0518672	0.125899	-0.123682	-0.137092		-0.0149836	-0.034434	0.0375647	0.104977	-0.0794041	-0.0670116	-0.0346813
7.4.1	Good leader (baseline)	582	1				0.405657				1	6		1.66667	5.66667		3.92703	0.794554		-0.0424934	0.115266	0.168113	0.0701849	-0.0787327	0.657269	0.432878		-0.0951127	-0.138862	0.136485	0.0289929		0.204763	-0.183454	0.191799	0.0184613	-0.0464262	0.000342929	-0.0610666	-0.202827	0.0132906		-0.0875776	-0.00121074	-0.19694	-0.0352749	-0.0337011	-0.0116827	0.00836193
7.4.2	Good leader (at the end)	582	1				0.323743				1	6		1.33333	5.66667		3.81177	0.758895		0.170327	0.391273	0.181229	-0.0024269	0.529	0.547845	0.721494		0.035383	-0.0940098	0.0381784	-0.0318269		0.111684	-0.166513	0.178417	0.00790306	0.0393717	-0.0209537	0.0566966	-0.214047	-0.088914		-0.0537562	-0.0176711	-0.115491	0.0625585	-0.069132	-0.0196042	-0.0297926
		Stabilities for affiliation and power motives are from a separate sample (n = 35, Supplementary Information section S2.4, Extended Data Fig. 2). Gender was coded “male” = 0 and “female” = 1. Descriptive statistics of all ratings are for the aggregate values (within person, n = 201). All correlations ≥ .139 are statistically significant at P < 0.05. ICC, intraclass correlation coefficient.
