# Supplementary material for: Motives relate to cooperation in social dilemmas but have an inconsistent association with leadership evaluation
Source: Sci Rep. 2019 Jul 12;9:10118. doi: 10.1038/s41598-019-45931-4 (PMC6626160; doi:10.1038/s41598-019-45931-4)
Supplement: Supplementary file 3 — Dataset 2 (field survey) [file 41598_2019_45931_MOESM3_ESM.xlsx]

## Sheet: Field Survey - Reliabilities, d
Reliabilities, descriptive statistics, and intercorrelations of all variables used the field survey
Variable					Reliability						Range									Main outcomes				Affiliation and power motives					Control variables (identical in both studies)
					Items		Rater		Time		Possible values			Actual values
		n	Items		α		ICC		ICC		Min	Max		Min	Max		Mean	s.d.		1.1	1.2	1.3		2.1	2.2	2.3	2.4		3.1	3.2	3.3	3.4	3.5	3.6	3.7	3.8	3.9		4.1
Main outcomes
1.1	Selfish business decisions	960	6		0.82						1	6		1	6		2.39342	0.998769		1	-0.0547698	-0.0381223		-0.216348	0.140556	-0.0553947	0.438395		0.094211	-0.0445572	-0.00992548	-0.202992	-0.232322	-0.191774	-0.448158	-0.229065	-0.179352		-0.12839
1.2	General leadership competence (peer ratings)	739	3		0.9		0.0944179				1	6		1	6		4.61691	0.962426		-0.0547698	1	0.200926		0.103415	-0.158091	0.290737	0.0497288		0.281717	-0.100885	0.188559	0.0010796	-0.0210303	0.217014	0.0877476	0.0922429	0.0532576		0.0641062
1.3	Occupancy of a professional leadership position	961									0	1		0	1		0.26743	0.442849		-0.0381223	0.200926	1		0.0107445	-0.155905	0.205923	-0.00753469		0.27741	-0.170385	0.125283	0.0809246	0.0417668	0.173897	0.0532693	-0.0574551	0.3984		0.416349
Affiliation and power motives
2.1	Functional affiliation motive	961	4		0.53				0.55		1	6		1	6		4.38007	0.672364		-0.216348	0.103415	0.0107445		1	0.0996512	0.387823	0.00435516		0.126198	0.0642398	0.102432	0.0908908	0.231621	0.167738	0.194553	0.190967	-0.028016		-0.0127148
2.2	Dysfunctional affiliation motive	961	4		0.67				0.81		1	6		1	5.25		2.90609	0.861707		0.140556	-0.158091	-0.155905		0.0996512	1	-0.306155	0.253728		-0.246055	0.35693	-0.28532	-0.131979	0.164086	-0.185907	-0.113273	0.0240433	-0.110838		-0.13025
2.3	Functional power motive	961	4		0.66				0.79		1	6		1.25	6		4.31165	0.729965		-0.0553947	0.290737	0.205923		0.387823	-0.306155	1	0.193539		0.524136	-0.254312	0.304172	0.155506	-0.0224853	0.189672	0.0820456	-0.0311033	0.0377978		0.0509528
2.4	Dysfunctional power motive	961	4		0.74				0.86		1	6		1	6		3.0692	0.947185		0.438395	0.0497288	-0.00753469		0.00435516	0.253728	0.193539	1		0.371114	-0.00254323	0.0725764	-0.0814767	-0.236713	-0.139568	-0.274107	-0.15699	-0.178517		-0.147886
Control variables (identical in both studies)
3.1	Motivation to lead	961	9		0.93						1	5		1	5		3.16686	0.84268		0.094211	0.281717	0.27741		0.126198	-0.246055	0.524136	0.371114		1	-0.316073	0.35524	0.0734768	-0.149816	0.138031	-0.0140381	-0.118276	-0.0594523		-0.00334219
3.2	Neuroticism	961	2		0.65						1	6		1	6		3.27159	1.05333		-0.0445572	-0.100885	-0.170385		0.0642398	0.35693	-0.254312	-0.00254323		-0.316073	1	-0.274647	-0.0097959	-0.0261291	-0.142228	-0.0929576	0.232164	-0.0965641		-0.117067
3.3	Extraversion	961	2		0.72						1	6		1	6		3.72425	1.06772		-0.00992548	0.188559	0.125283		0.102432	-0.28532	0.304172	0.0725764		0.35524	-0.274647	1	0.125946	0.0680706	0.160268	0.013082	0.125024	-0.0467454		0.0124476
3.4	Openness	961	2		0.51						1	6		1	6		4.26691	1.10174		-0.202992	0.0010796	0.0809246		0.0908908	-0.131979	0.155506	-0.0814767		0.0734768	-0.0097959	0.125946	1	0.0406011	0.0830653	0.0633175	0.164947	-0.0160356		-0.016848
3.5	Agreeableness	961	2		0.31						1	6		1	6		3.70968	0.907435		-0.232322	-0.0210303	0.0417668		0.231621	0.164086	-0.0224853	-0.236713		-0.149816	-0.0261291	0.0680706	0.0406011	1	0.098972	0.243833	0.076899	0.0594685		0.0416222
3.6	Conscientiousness	961	2		0.47						1	6		1.5	6		4.29969	0.926288		-0.191774	0.217014	0.173897		0.167738	-0.185907	0.189672	-0.139568		0.138031	-0.142228	0.160268	0.0830653	0.098972	1	0.318401	0.206746	0.234677		0.242782
3.7	Fairness	961	3		0.66						1	6		1	6		4.16615	1.22021		-0.448158	0.0877476	0.0532693		0.194553	-0.113273	0.0820456	-0.274107		-0.0140381	-0.0929576	0.013082	0.0633175	0.243833	0.318401	1	0.165508	0.149258		0.145915
3.8	Gender	961															0.533819	0.499115		-0.229065	0.0922429	-0.0574551		0.190967	0.0240433	-0.0311033	-0.15699		-0.118276	0.232164	0.125024	0.164947	0.076899	0.206746	0.165508	1	0.0239437		0.0091726
3.9	Age	961												17	77		31.3226	12.2044		-0.179352	0.0532576	0.3984		-0.028016	-0.110838	0.0377978	-0.178517		-0.0594523	-0.0965641	-0.0467454	-0.0160356	0.0594685	0.234677	0.149258	0.0239437	1		0.903748
Additional variable
4.1	Work experience (years)	961									0			0	52		8.80151	11.6212		-0.12839	0.0641062	0.416349		-0.0127148	-0.13025	0.0509528	-0.147886		-0.00334219	-0.117067	0.0124476	-0.016848	0.0416222	0.242782	0.145915	0.0091726	0.903748		1
		Stabilities for affiliation and power motives are from a separate sample (n = 35, Supplementary Information section S2.4, Extended Data Fig. 2). Gender was coded “male” = 0 and “female” = 1. Descriptive statistics of general leadership competence are for the aggregate values (within person, n = 486). All correlations ≥ .064 (n = 961) are statistically significant at P < 0.05. ICC, intraclass corr…
